# Supplementary material for: Endometrial regeneration cell-derived exosomes loaded with siSLAMF6 inhibit cardiac allograft rejection through the suppression of desialylation modification
Source: Cell Mol Biol Lett. 2024 Oct 1;29:128. doi: 10.1186/s11658-024-00645-y (PMC11443917; doi:10.1186/s11658-024-00645-y)
Supplement: Supplementary file 2 — Supplementary Material 2. [file 11658_2024_645_MOESM2_ESM.xlsx]

## Sheet: 工作表1
Supplementary Table 1. Summary of Demographics for 20 AR and 20 NR Patients
Variables	AR(n=20)	NR(n=20)	χ2	P value#
Age at Transplant(s.d.)	45.74(12.10)	49.04(9.30)
Gender
Female	6 (30%)	8 (40%)	0.44	0.51
Male	14 (70%)	12 (60%)
Race
Asian	1 (5%)	3 (15%)	0.28	0.6
Other	19(95%)	17 (85%)
Donor Type
Living donor	13 (65%)	13 (65%)	0.11	0.74
Deceased doner	7 (35%)	7 (35%)
#P value was analyzed by chi-square test
