# Supplementary material for: Endometrial regeneration cell-derived exosomes loaded with siSLAMF6 inhibit cardiac allograft rejection through the suppression of desialylation modification
Source: Cell Mol Biol Lett. 2024 Oct 1;29:128. doi: 10.1186/s11658-024-00645-y (PMC11443917; doi:10.1186/s11658-024-00645-y)
Supplement: Supplementary file 3 — Supplementary Material 3. [file 11658_2024_645_MOESM3_ESM.xlsx]

## Sheet: Sheet1
Matrix ID	Name	Score	Relative score	Sequence ID	Start	End	Strand	Predicted sequence
MA1151.1	MA1151.1.RORC	8.97982	0.874693	NC_000006.12:52184375-52186375	1496	1507	+	TTAAATAGGATA
MA1151.1	MA1151.1.RORC	8.42386	0.86352	NC_000006.12:52184375-52186375	1801	1812	+	GAAAAGAGGACA
MA1151.1	MA1151.1.RORC	7.95934	0.854184	NC_000006.12:52184375-52186375	1699	1710	+	TAAAATAGAGCA
MA1151.1	MA1151.1.RORC	7.76884	0.850355	NC_000006.12:52184375-52186375	1904	1915	+	AAAATGGTGTCA
MA1151.1	MA1151.1.RORC	7.54389	0.845834	NC_000006.12:52184375-52186375	1032	1043	+	GAATATGGGATA
MA1151.1	MA1151.1.RORC	6.87537	0.832399	NC_000006.12:52184375-52186375	306	317	+	CCAAGTGGGTGA
MA1151.1	MA1151.1.RORC	5.92021	0.813202	NC_000006.12:52184375-52186375	249	260	+	GAAAGCATGTCG
