# Supplementary material for: Endometrial regeneration cell-derived exosomes loaded with siSLAMF6 inhibit cardiac allograft rejection through the suppression of desialylation modification
Source: Cell Mol Biol Lett. 2024 Oct 1;29:128. doi: 10.1186/s11658-024-00645-y (PMC11443917; doi:10.1186/s11658-024-00645-y)
Supplement: Supplementary file 4 — Supplementary Material 4. [file 11658_2024_645_MOESM4_ESM.xlsx]

## Sheet: Sheet1
Matrix ID	Name	Score	Relative score	Sequence ID	Start	End	Strand	Predicted sequence
MA1151.1	MA1151.1.RORC	14.4487	0.984605	NC_000012.12:c68253604-68248242	1876	1887	+	AAATCTAGGTCA
MA1151.1	MA1151.1.RORC	14.4487	0.984605	NC_000012.12:c68253604-68248242	1894	1905	+	AAATCTAGGTCA
MA1151.1	MA1151.1.RORC	7.37628	0.842466	NC_000012.12:c68253604-68248242	2369	2380	+	GAATGCAGGTCT
MA1151.1	MA1151.1.RORC	6.69511	0.828776	NC_000012.12:c68253604-68248242	2613	2624	+	GCATATAGGGCT
MA1151.1	MA1151.1.RORC	5.84561	0.811703	NC_000012.12:c68253604-68248242	1303	1314	+	TGAATGGGGTCT
